# Supplementary material for: Sociodemographic characteristics of women participating to the LOVE-THEM (Listening to Obstetric Violence Experiences THrough Enunciations and Measurement) investigation in Italy
Source: Data Brief. 2018 May 8;19:226–9. doi: 10.1016/j.dib.2018.04.146 (PMC5992972; doi:10.1016/j.dib.2018.04.146)
Supplement: Supplementary file 2 — Supplementary material [file mmc2.csv]

S.17109W - Parto Mamme 0-14 anni - Marzo 2017
	Sesso		Fascia d'età										Area geografica
	Donna		18-24 anni		25-34 anni		35-44 anni		45-54 anni		55-64 anni		Nord Ovest		Nord Est		Centro		Sud e Isole
	abs	%	abs	%	abs	%	abs	%	abs	%	abs	%	abs	%	abs	%	abs	%	abs	%
status
complete	424	100.0	15	100.0	173	100.0	183	100.0	47	100.0	6	100.0	122	100.0	77	100.0	82	100.0	143	100.0
Totale (Perc.)	424	100.0	15	100.0	173	100.0	183	100.0	47	100.0	6	100.0	122	100.0	77	100.0	82	100.0	143	100.0
S.17109W - Parto Mamme 0-14 anni - Marzo 2017
	Sesso		Fascia d'età										Area geografica
	Donna		18-24 anni		25-34 anni		35-44 anni		45-54 anni		55-64 anni		Nord Ovest		Nord Est		Centro		Sud e Isole
	abs	%	abs	%	abs	%	abs	%	abs	%	abs	%	abs	%	abs	%	abs	%	abs	%
Sesso
Donna	424	100.0	15	100.0	173	100.0	183	100.0	47	100.0	6	100.0	122	100.0	77	100.0	82	100.0	143	100.0
Totale (Perc.)	424	100.0	15	100.0	173	100.0	183	100.0	47	100.0	6	100.0	122	100.0	77	100.0	82	100.0	143	100.0
S.17109W - Parto Mamme 0-14 anni - Marzo 2017
	Sesso		Fascia d'età										Area geografica
	Donna		18-24 anni		25-34 anni		35-44 anni		45-54 anni		55-64 anni		Nord Ovest		Nord Est		Centro		Sud e Isole
	abs	%	abs	%	abs	%	abs	%	abs	%	abs	%	abs	%	abs	%	abs	%	abs	%
Fascia d'età
18-24 anni	15	3.5	15	100.0	0	0.0	0	0.0	0	0.0	0	0.0	7	5.7	1	1.3	2	2.4	5	3.5
25-34 anni	173	40.8	0	0.0	173	100.0	0	0.0	0	0.0	0	0.0	50	41.0	37	48.1	35	42.7	51	35.7
35-44 anni	183	43.2	0	0.0	0	0.0	183	100.0	0	0.0	0	0.0	56	45.9	24	31.2	35	42.7	68	47.6
45-54 anni	47	11.1	0	0.0	0	0.0	0	0.0	47	100.0	0	0.0	8	6.6	13	16.9	10	12.2	16	11.2
55-64 anni	6	1.4	0	0.0	0	0.0	0	0.0	0	0.0	6	100.0	1	0.8	2	2.6	0	0.0	3	2.1
Totale (Perc.)	424	100.0	15	100.0	173	100.0	183	100.0	47	100.0	6	100.0	122	100.0	77	100.0	82	100.0	143	100.0
S.17109W - Parto Mamme 0-14 anni - Marzo 2017
	Sesso		Fascia d'età										Area geografica
	Donna		18-24 anni		25-34 anni		35-44 anni		45-54 anni		55-64 anni		Nord Ovest		Nord Est		Centro		Sud e Isole
	abs	%	abs	%	abs	%	abs	%	abs	%	abs	%	abs	%	abs	%	abs	%	abs	%
Area geografica
Nord Ovest	122	28.8	7	46.7	50	28.9	56	30.6	8	17.0	1	16.7	122	100.0	0	0.0	0	0.0	0	0.0
Nord Est	77	18.2	1	6.7	37	21.4	24	13.1	13	27.7	2	33.3	0	0.0	77	100.0	0	0.0	0	0.0
Centro	82	19.3	2	13.3	35	20.2	35	19.1	10	21.3	0	0.0	0	0.0	0	0.0	82	100.0	0	0.0
Sud e Isole	143	33.7	5	33.3	51	29.5	68	37.2	16	34.0	3	50.0	0	0.0	0	0.0	0	0.0	143	100.0
Totale (Perc.)	424	100.0	15	100.0	173	100.0	183	100.0	47	100.0	6	100.0	122	100.0	77	100.0	82	100.0	143	100.0
S.17109W - Parto Mamme 0-14 anni - Marzo 2017
	Sesso		Fascia d'età										Area geografica
	Donna		18-24 anni		25-34 anni		35-44 anni		45-54 anni		55-64 anni		Nord Ovest		Nord Est		Centro		Sud e Isole
	abs	%	abs	%	abs	%	abs	%	abs	%	abs	%	abs	%	abs	%	abs	%	abs	%
Regione
Abruzzo	4	0.9	0	0.0	2	1.2	2	1.1	0	0.0	0	0.0	0	0.0	0	0.0	0	0.0	4	2.8
Basilicata	6	1.4	1	6.7	0	0.0	5	2.7	0	0.0	0	0.0	0	0.0	0	0.0	0	0.0	6	4.2
Calabria	9	2.1	0	0.0	3	1.7	5	2.7	1	2.1	0	0.0	0	0.0	0	0.0	0	0.0	9	6.3
Campania	45	10.6	1	6.7	17	9.8	20	10.9	5	10.6	2	33.3	0	0.0	0	0.0	0	0.0	45	31.5
Emilia Romagna	34	8.0	0	0.0	16	9.2	12	6.6	4	8.5	2	33.3	0	0.0	34	44.2	0	0.0	0	0.0
Friuli Venezia Giulia	9	2.1	0	0.0	5	2.9	3	1.6	1	2.1	0	0.0	0	0.0	9	11.7	0	0.0	0	0.0
Lazio	37	8.7	1	6.7	15	8.7	18	9.8	3	6.4	0	0.0	0	0.0	0	0.0	37	45.1	0	0.0
Liguria	9	2.1	0	0.0	3	1.7	2	1.1	4	8.5	0	0.0	9	7.4	0	0.0	0	0.0	0	0.0
Lombardia	79	18.6	6	40.0	35	20.2	36	19.7	2	4.3	0	0.0	79	64.8	0	0.0	0	0.0	0	0.0
Marche	17	4.0	0	0.0	8	4.6	5	2.7	4	8.5	0	0.0	0	0.0	0	0.0	17	20.7	0	0.0
Molise	0	0.0	0	0.0	0	0.0	0	0.0	0	0.0	0	0.0	0	0.0	0	0.0	0	0.0	0	0.0
Piemonte	34	8.0	1	6.7	12	6.9	18	9.8	2	4.3	1	16.7	34	27.9	0	0.0	0	0.0	0	0.0
Puglia	35	8.3	1	6.7	12	6.9	18	9.8	4	8.5	0	0.0	0	0.0	0	0.0	0	0.0	35	24.5
Sardegna	8	1.9	0	0.0	3	1.7	3	1.6	1	2.1	1	16.7	0	0.0	0	0.0	0	0.0	8	5.6
Sicilia	36	8.5	2	13.3	14	8.1	15	8.2	5	10.6	0	0.0	0	0.0	0	0.0	0	0.0	36	25.2
Toscana	25	5.9	1	6.7	11	6.4	10	5.5	3	6.4	0	0.0	0	0.0	0	0.0	25	30.5	0	0.0
Trentino Alto Adige	2	0.5	0	0.0	0	0.0	0	0.0	2	4.3	0	0.0	0	0.0	2	2.6	0	0.0	0	0.0
Umbria	3	0.7	0	0.0	1	0.6	2	1.1	0	0.0	0	0.0	0	0.0	0	0.0	3	3.7	0	0.0
Valle d'Aosta	0	0.0	0	0.0	0	0.0	0	0.0	0	0.0	0	0.0	0	0.0	0	0.0	0	0.0	0	0.0
Veneto	32	7.5	1	6.7	16	9.2	9	4.9	6	12.8	0	0.0	0	0.0	32	41.6	0	0.0	0	0.0
Totale (Perc.)	424	100.0	15	100.0	173	100.0	183	100.0	47	100.0	6	100.0	122	100.0	77	100.0	82	100.0	143	100.0
S.17109W - Parto Mamme 0-14 anni - Marzo 2017
	Sesso		Fascia d'età										Area geografica
	Donna		18-24 anni		25-34 anni		35-44 anni		45-54 anni		55-64 anni		Nord Ovest		Nord Est		Centro		Sud e Isole
	abs	%	abs	%	abs	%	abs	%	abs	%	abs	%	abs	%	abs	%	abs	%	abs	%
Titolo di studio
Master\Dottorato	26	6.1	1	6.7	5	2.9	19	10.4	1	2.1	0	0.0	5	4.1	6	7.8	4	4.9	11	7.7
Laurea Specialistica\Laurea Quinquennale	64	15.1	2	13.3	23	13.3	32	17.5	7	14.9	0	0.0	19	15.6	11	14.3	11	13.4	23	16.1
Laurea Primo Livello-Triennale\Diploma di Laurea	71	16.7	2	13.3	36	20.8	26	14.2	6	12.8	1	16.7	20	16.4	14	18.2	16	19.5	21	14.7
Diploma di scuola media superiore	213	50.2	6	40.0	84	48.6	91	49.7	28	59.6	4	66.7	63	51.6	39	50.6	37	45.1	74	51.7
Diploma di scuola media inferiore	47	11.1	4	26.7	24	13.9	13	7.1	5	10.6	1	16.7	15	12.3	5	6.5	13	15.9	14	9.8
Licenza di scuola elementare	2	0.5	0	0.0	1	0.6	1	0.5	0	0.0	0	0.0	0	0.0	1	1.3	1	1.2	0	0.0
Non ho conseguito nessun titolo di studio	1	0.2	0	0.0	0	0.0	1	0.5	0	0.0	0	0.0	0	0.0	1	1.3	0	0.0	0	0.0
Totale (Perc.)	424	100.0	15	100.0	173	100.0	183	100.0	47	100.0	6	100.0	122	100.0	77	100.0	82	100.0	143	100.0
S.17109W - Parto Mamme 0-14 anni - Marzo 2017
	Sesso		Fascia d'età										Area geografica
	Donna		18-24 anni		25-34 anni		35-44 anni		45-54 anni		55-64 anni		Nord Ovest		Nord Est		Centro		Sud e Isole
	abs	%	abs	%	abs	%	abs	%	abs	%	abs	%	abs	%	abs	%	abs	%	abs	%
Professione
Imprenditore	5	1.2	0	0.0	2	1.2	2	1.1	1	2.1	0	0.0	1	0.8	1	1.3	1	1.2	2	1.4
Libero Professionista (architetto, ingegnere, commercialista, avvocato, etc)	21	5.0	1	6.7	6	3.5	10	5.5	4	8.5	0	0.0	3	2.5	1	1.3	6	7.3	11	7.7
Dirigente, Alto Funzionario (settore pubblico o privato)	6	1.4	0	0.0	4	2.3	2	1.1	0	0.0	0	0.0	2	1.6	3	3.9	1	1.2	0	0.0
Quadro intermedio (capufficio, capo servizio, tecnico con alta responsabilità)	7	1.7	1	6.7	1	0.6	3	1.6	2	4.3	0	0.0	1	0.8	3	3.9	2	2.4	1	0.7
Impiegato (azienda pubblica, privata, commesso etc) con contratto a tempo indeterminato	144	34.0	1	6.7	57	32.9	71	38.8	12	25.5	3	50.0	46	37.7	34	44.2	27	32.9	37	25.9
Impiegato (azienda pubblica, privata, commesso etc) con altri tipi di contratto	21	5.0	2	13.3	6	3.5	10	5.5	3	6.4	0	0.0	9	7.4	3	3.9	4	4.9	5	3.5
Commerciante \ Gestore di Attività Commerciale	6	1.4	1	6.7	0	0.0	2	1.1	3	6.4	0	0.0	2	1.6	0	0.0	3	3.7	1	0.7
Operaio \ Artigiano	21	5.0	2	13.3	6	3.5	12	6.6	1	2.1	0	0.0	9	7.4	1	1.3	5	6.1	6	4.2
Docente universitario \ dirigente scolastico	2	0.5	0	0.0	1	0.6	1	0.5	0	0.0	0	0.0	1	0.8	0	0.0	1	1.2	0	0.0
Insegnante (scuola elementare, media, superiore)	15	3.5	0	0.0	4	2.3	9	4.9	2	4.3	0	0.0	2	1.6	4	5.2	3	3.7	6	4.2
Ufficiale di esercito o forze dell'ordine	1	0.2	0	0.0	1	0.6	0	0.0	0	0.0	0	0.0	0	0.0	0	0.0	0	0.0	1	0.7
Sottoufficiali \ graduati semplici nellesercito o forze dellordine	0	0.0	0	0.0	0	0.0	0	0.0	0	0.0	0	0.0	0	0.0	0	0.0	0	0.0	0	0.0
Medico generico \ Specialistico	0	0.0	0	0.0	0	0.0	0	0.0	0	0.0	0	0.0	0	0.0	0	0.0	0	0.0	0	0.0
Medico Specializzando (Iscritto a Scuole di Specializzazione Medica)	0	0.0	0	0.0	0	0.0	0	0.0	0	0.0	0	0.0	0	0.0	0	0.0	0	0.0	0	0.0
Agricoltore proprietario \ gestore d'azienda agricola	1	0.2	0	0.0	1	0.6	0	0.0	0	0.0	0	0.0	0	0.0	0	0.0	1	1.2	0	0.0
Agricoltore Dipendente\Bracciante	0	0.0	0	0.0	0	0.0	0	0.0	0	0.0	0	0.0	0	0.0	0	0.0	0	0.0	0	0.0
Casalinga (occupata solo in casa)	115	27.1	4	26.7	54	31.2	40	21.9	14	29.8	3	50.0	29	23.8	15	19.5	17	20.7	54	37.8
Pensionato\a	0	0.0	0	0.0	0	0.0	0	0.0	0	0.0	0	0.0	0	0.0	0	0.0	0	0.0	0	0.0
Disoccupato (o in attesa di prima occupazione)	37	8.7	0	0.0	20	11.6	13	7.1	4	8.5	0	0.0	13	10.7	5	6.5	9	11.0	10	7.0
Studente	4	0.9	1	6.7	3	1.7	0	0.0	0	0.0	0	0.0	0	0.0	2	2.6	2	2.4	0	0.0
Altro	18	4.2	2	13.3	7	4.0	8	4.4	1	2.1	0	0.0	4	3.3	5	6.5	0	0.0	9	6.3
Totale (Perc.)	424	100.0	15	100.0	173	100.0	183	100.0	47	100.0	6	100.0	122	100.0	77	100.0	82	100.0	143	100.0
S.17109W - Parto Mamme 0-14 anni - Marzo 2017
	Sesso		Fascia d'età										Area geografica
	Donna		18-24 anni		25-34 anni		35-44 anni		45-54 anni		55-64 anni		Nord Ovest		Nord Est		Centro		Sud e Isole
	abs	%	abs	%	abs	%	abs	%	abs	%	abs	%	abs	%	abs	%	abs	%	abs	%
Tu con chi vivi?
Partner (marito\ compagno)	396	93.4	12	80.0	165	95.4	170	92.9	43	91.5	6	100.0	116	95.1	73	94.8	74	90.2	133	93.0
Figli	411	96.9	12	80.0	170	98.3	180	98.4	44	93.6	5	83.3	122	100.0	74	96.1	80	97.6	135	94.4
Madre	39	9.2	2	13.3	20	11.6	12	6.6	3	6.4	2	33.3	5	4.1	6	7.8	7	8.5	21	14.7
Padre	23	5.4	2	13.3	15	8.7	5	2.7	1	2.1	0	0.0	3	2.5	4	5.2	4	4.9	12	8.4
Nonni	9	2.1	1	6.7	7	4.0	1	0.5	0	0.0	0	0.0	4	3.3	2	2.6	1	1.2	2	1.4
Zii	2	0.5	0	0.0	2	1.2	0	0.0	0	0.0	0	0.0	0	0.0	2	2.6	0	0.0	0	0.0
Fratelli \ sorelle	10	2.4	0	0.0	8	4.6	2	1.1	0	0.0	0	0.0	1	0.8	4	5.2	1	1.2	4	2.8
Vivo da sola	2	0.5	1	6.7	0	0.0	1	0.5	0	0.0	0	0.0	0	0.0	0	0.0	1	1.2	1	0.7
Totale risposte	892	210.4	30	200.0	387	223.7	371	202.7	91	193.6	13	216.7	251	205.7	165	214.3	168	204.9	308	215.4
Totale (Perc.)	424	100.0	15	100.0	173	100.0	183	100.0	47	100.0	6	100.0	122	100.0	77	100.0	82	100.0	143	100.0
S.17109W - Parto Mamme 0-14 anni - Marzo 2017
	Sesso		Fascia d'età										Area geografica
	Donna		18-24 anni		25-34 anni		35-44 anni		45-54 anni		55-64 anni		Nord Ovest		Nord Est		Centro		Sud e Isole
	abs	%	abs	%	abs	%	abs	%	abs	%	abs	%	abs	%	abs	%	abs	%	abs	%
Hai ^f(S1).any(2) ? anche : ^ dei figli che NON vivono con te?
Si	54	12.7	5	33.3	21	12.1	16	8.7	9	19.1	3	50.0	10	8.2	8	10.4	11	13.4	25	17.5
No	370	87.3	10	66.7	152	87.9	167	91.3	38	80.9	3	50.0	112	91.8	69	89.6	71	86.6	118	82.5
Totale (Perc.)	424	100.0	15	100.0	173	100.0	183	100.0	47	100.0	6	100.0	122	100.0	77	100.0	82	100.0	143	100.0
S.17109W - Parto Mamme 0-14 anni - Marzo 2017
	Sesso		Fascia d'età										Area geografica
	Donna		18-24 anni		25-34 anni		35-44 anni		45-54 anni		55-64 anni		Nord Ovest		Nord Est		Centro		Sud e Isole
	abs	%	abs	%	abs	%	abs	%	abs	%	abs	%	abs	%	abs	%	abs	%	abs	%
Quanti figli hai?
1	169	39.9	8	53.3	84	48.6	64	35.0	12	25.5	1	16.7	53	43.4	28	36.4	37	45.1	51	35.7
2	195	46.0	5	33.3	70	40.5	94	51.4	23	48.9	3	50.0	54	44.3	34	44.2	40	48.8	67	46.9
3	50	11.8	2	13.3	16	9.2	20	10.9	10	21.3	2	33.3	13	10.7	11	14.3	5	6.1	21	14.7
4	7	1.7	0	0.0	3	1.7	2	1.1	2	4.3	0	0.0	1	0.8	3	3.9	0	0.0	3	2.1
5	3	0.7	0	0.0	0	0.0	3	1.6	0	0.0	0	0.0	1	0.8	1	1.3	0	0.0	1	0.7
Totale (Perc.)	424	100.0	15	100.0	173	100.0	183	100.0	47	100.0	6	100.0	122	100.0	77	100.0	82	100.0	143	100.0
S.17109W - Parto Mamme 0-14 anni - Marzo 2017
	Sesso		Fascia d'età										Area geografica
	Donna		18-24 anni		25-34 anni		35-44 anni		45-54 anni		55-64 anni		Nord Ovest		Nord Est		Centro		Sud e Isole
	abs	%	abs	%	abs	%	abs	%	abs	%	abs	%	abs	%	abs	%	abs	%	abs	%
Numero figli
1	424	100.0	15	100.0	173	100.0	183	100.0	47	100.0	6	100.0	122	100.0	77	100.0	82	100.0	143	100.0
2	255	60.1	7	46.7	89	51.4	119	65.0	35	74.5	5	83.3	69	56.6	49	63.6	45	54.9	92	64.3
3	60	14.2	2	13.3	19	11.0	25	13.7	12	25.5	2	33.3	15	12.3	15	19.5	5	6.1	25	17.5
4	10	2.4	0	0.0	3	1.7	5	2.7	2	4.3	0	0.0	2	1.6	4	5.2	0	0.0	4	2.8
5	3	0.7	0	0.0	0	0.0	3	1.6	0	0.0	0	0.0	1	0.8	1	1.3	0	0.0	1	0.7
Totale risposte	752	177.4	24	160.0	284	164.2	335	183.1	96	204.3	13	216.7	209	171.3	146	189.6	132	161.0	265	185.3
Totale (Perc.)	424	100.0	15	100.0	173	100.0	183	100.0	47	100.0	6	100.0	122	100.0	77	100.0	82	100.0	143	100.0
S.17109W - Parto Mamme 0-14 anni - Marzo 2017
	Sesso		Fascia d'età										Area geografica
	Donna		18-24 anni		25-34 anni		35-44 anni		45-54 anni		55-64 anni		Nord Ovest		Nord Est		Centro		Sud e Isole
	abs	%	abs	%	abs	%	abs	%	abs	%	abs	%	abs	%	abs	%	abs	%	abs	%
Età primo figlio:(il più grande)
0	13	3.1	0	0.0	9	5.2	4	2.2	0	0.0	0	0.0	5	4.1	3	3.9	2	2.4	3	2.1
1	24	5.7	2	13.3	14	8.1	8	4.4	0	0.0	0	0.0	5	4.1	3	3.9	6	7.3	10	7.0
2	36	8.5	3	20.0	26	15.0	7	3.8	0	0.0	0	0.0	13	10.7	4	5.2	8	9.8	11	7.7
3	23	5.4	1	6.7	15	8.7	7	3.8	0	0.0	0	0.0	11	9.0	3	3.9	5	6.1	4	2.8
4	25	5.9	2	13.3	15	8.7	8	4.4	0	0.0	0	0.0	8	6.6	4	5.2	6	7.3	7	4.9
5	32	7.5	3	20.0	16	9.2	12	6.6	1	2.1	0	0.0	11	9.0	9	11.7	6	7.3	6	4.2
6	27	6.4	0	0.0	13	7.5	14	7.7	0	0.0	0	0.0	8	6.6	5	6.5	5	6.1	9	6.3
7	26	6.1	1	6.7	13	7.5	10	5.5	1	2.1	1	16.7	8	6.6	7	9.1	6	7.3	5	3.5
8	27	6.4	0	0.0	11	6.4	12	6.6	4	8.5	0	0.0	5	4.1	5	6.5	5	6.1	12	8.4
9	20	4.7	0	0.0	4	2.3	14	7.7	2	4.3	0	0.0	8	6.6	3	3.9	1	1.2	8	5.6
10	20	4.7	0	0.0	7	4.0	9	4.9	4	8.5	0	0.0	3	2.5	8	10.4	3	3.7	6	4.2
11	32	7.5	1	6.7	9	5.2	19	10.4	3	6.4	0	0.0	11	9.0	3	3.9	5	6.1	13	9.1
12	22	5.2	0	0.0	6	3.5	11	6.0	4	8.5	1	16.7	7	5.7	3	3.9	2	2.4	10	7.0
13	22	5.2	2	13.3	2	1.2	15	8.2	3	6.4	0	0.0	4	3.3	2	2.6	7	8.5	9	6.3
14	16	3.8	0	0.0	4	2.3	9	4.9	3	6.4	0	0.0	2	1.6	5	6.5	4	4.9	5	3.5
15	12	2.8	0	0.0	4	2.3	7	3.8	1	2.1	0	0.0	3	2.5	0	0.0	3	3.7	6	4.2
16	10	2.4	0	0.0	1	0.6	7	3.8	2	4.3	0	0.0	2	1.6	2	2.6	3	3.7	3	2.1
17	4	0.9	0	0.0	0	0.0	3	1.6	1	2.1	0	0.0	1	0.8	2	2.6	0	0.0	1	0.7
18	6	1.4	0	0.0	1	0.6	1	0.5	3	6.4	1	16.7	2	1.6	1	1.3	0	0.0	3	2.1
19	5	1.2	0	0.0	1	0.6	1	0.5	3	6.4	0	0.0	1	0.8	1	1.3	1	1.2	2	1.4
20	7	1.7	0	0.0	1	0.6	4	2.2	1	2.1	1	16.7	2	1.6	1	1.3	1	1.2	3	2.1
21	2	0.5	0	0.0	0	0.0	0	0.0	2	4.3	0	0.0	0	0.0	0	0.0	1	1.2	1	0.7
23	6	1.4	0	0.0	0	0.0	1	0.5	5	10.6	0	0.0	1	0.8	1	1.3	1	1.2	3	2.1
24	1	0.2	0	0.0	0	0.0	0	0.0	1	2.1	0	0.0	1	0.8	0	0.0	0	0.0	0	0.0
25	1	0.2	0	0.0	1	0.6	0	0.0	0	0.0	0	0.0	0	0.0	0	0.0	1	1.2	0	0.0
26	1	0.2	0	0.0	0	0.0	0	0.0	1	2.1	0	0.0	0	0.0	1	1.3	0	0.0	0	0.0
27	2	0.5	0	0.0	0	0.0	0	0.0	1	2.1	1	16.7	0	0.0	1	1.3	0	0.0	1	0.7
33	1	0.2	0	0.0	0	0.0	0	0.0	1	2.1	0	0.0	0	0.0	0	0.0	0	0.0	1	0.7
34	1	0.2	0	0.0	0	0.0	0	0.0	0	0.0	1	16.7	0	0.0	0	0.0	0	0.0	1	0.7
Totale (Perc.)	424	100.0	15	100.0	173	100.0	183	100.0	47	100.0	6	100.0	122	100.0	77	100.0	82	100.0	143	100.0
S.17109W - Parto Mamme 0-14 anni - Marzo 2017
	Sesso		Fascia d'età										Area geografica
	Donna		18-24 anni		25-34 anni		35-44 anni		45-54 anni		55-64 anni		Nord Ovest		Nord Est		Centro		Sud e Isole
	abs	%	abs	%	abs	%	abs	%	abs	%	abs	%	abs	%	abs	%	abs	%	abs	%
Età secondo figlio:
0	15	5.9	3	42.9	10	11.2	1	0.8	0	0.0	1	20.0	5	7.2	0	0.0	6	13.3	4	4.3
1	23	9.0	1	14.3	11	12.4	11	9.2	0	0.0	0	0.0	7	10.1	6	12.2	4	8.9	6	6.5
2	16	6.3	0	0.0	10	11.2	6	5.0	0	0.0	0	0.0	8	11.6	1	2.0	3	6.7	4	4.3
3	21	8.2	0	0.0	16	18.0	4	3.4	0	0.0	1	20.0	6	8.7	6	12.2	4	8.9	5	5.4
4	22	8.6	0	0.0	9	10.1	13	10.9	0	0.0	0	0.0	7	10.1	5	10.2	2	4.4	8	8.7
5	32	12.5	1	14.3	13	14.6	16	13.4	2	5.7	0	0.0	8	11.6	8	16.3	6	13.3	10	10.9
6	30	11.8	1	14.3	7	7.9	18	15.1	3	8.6	1	20.0	10	14.5	6	12.2	4	8.9	10	10.9
7	11	4.3	0	0.0	2	2.2	7	5.9	2	5.7	0	0.0	1	1.4	3	6.1	2	4.4	5	5.4
8	16	6.3	0	0.0	1	1.1	13	10.9	2	5.7	0	0.0	4	5.8	2	4.1	2	4.4	8	8.7
9	14	5.5	1	14.3	3	3.4	6	5.0	4	11.4	0	0.0	3	4.3	1	2.0	1	2.2	9	9.8
10	11	4.3	0	0.0	2	2.2	7	5.9	2	5.7	0	0.0	3	4.3	1	2.0	3	6.7	4	4.3
11	6	2.4	0	0.0	2	2.2	4	3.4	0	0.0	0	0.0	1	1.4	2	4.1	2	4.4	1	1.1
12	11	4.3	0	0.0	1	1.1	8	6.7	2	5.7	0	0.0	2	2.9	3	6.1	3	6.7	3	3.3
13	7	2.7	0	0.0	1	1.1	2	1.7	3	8.6	1	20.0	1	1.4	1	2.0	1	2.2	4	4.3
14	7	2.7	0	0.0	0	0.0	1	0.8	6	17.1	0	0.0	1	1.4	2	4.1	1	2.2	3	3.3
15	2	0.8	0	0.0	0	0.0	1	0.8	1	2.9	0	0.0	0	0.0	0	0.0	0	0.0	2	2.2
16	2	0.8	0	0.0	0	0.0	0	0.0	2	5.7	0	0.0	0	0.0	1	2.0	0	0.0	1	1.1
17	3	1.2	0	0.0	0	0.0	1	0.8	1	2.9	1	20.0	1	1.4	0	0.0	0	0.0	2	2.2
20	1	0.4	0	0.0	0	0.0	0	0.0	1	2.9	0	0.0	0	0.0	1	2.0	0	0.0	0	0.0
21	3	1.2	0	0.0	1	1.1	0	0.0	2	5.7	0	0.0	1	1.4	0	0.0	1	2.2	1	1.1
24	1	0.4	0	0.0	0	0.0	0	0.0	1	2.9	0	0.0	0	0.0	0	0.0	0	0.0	1	1.1
29	1	0.4	0	0.0	0	0.0	0	0.0	1	2.9	0	0.0	0	0.0	0	0.0	0	0.0	1	1.1
Totale (Perc.)	255	100.0	7	100.0	89	100.0	119	100.0	35	100.0	5	100.0	69	100.0	49	100.0	45	100.0	92	100.0
S.17109W - Parto Mamme 0-14 anni - Marzo 2017
	Sesso		Fascia d'età										Area geografica
	Donna		18-24 anni		25-34 anni		35-44 anni		45-54 anni		55-64 anni		Nord Ovest		Nord Est		Centro		Sud e Isole
	abs	%	abs	%	abs	%	abs	%	abs	%	abs	%	abs	%	abs	%	abs	%	abs	%
Età terzo figlio:
0	6	10.0	0	0.0	4	21.1	2	8.0	0	0.0	0	0.0	1	6.7	2	13.3	3	60.0	0	0.0
1	5	8.3	1	50.0	4	21.1	0	0.0	0	0.0	0	0.0	1	6.7	1	6.7	0	0.0	3	12.0
2	6	10.0	0	0.0	3	15.8	2	8.0	1	8.3	0	0.0	2	13.3	1	6.7	1	20.0	2	8.0
3	6	10.0	1	50.0	3	15.8	1	4.0	1	8.3	0	0.0	3	20.0	2	13.3	0	0.0	1	4.0
4	3	5.0	0	0.0	0	0.0	3	12.0	0	0.0	0	0.0	2	13.3	1	6.7	0	0.0	0	0.0
5	8	13.3	0	0.0	0	0.0	8	32.0	0	0.0	0	0.0	0	0.0	4	26.7	0	0.0	4	16.0
6	3	5.0	0	0.0	1	5.3	1	4.0	1	8.3	0	0.0	0	0.0	1	6.7	0	0.0	2	8.0
7	7	11.7	0	0.0	3	15.8	2	8.0	2	16.7	0	0.0	2	13.3	1	6.7	1	20.0	3	12.0
8	3	5.0	0	0.0	1	5.3	1	4.0	0	0.0	1	50.0	0	0.0	1	6.7	0	0.0	2	8.0
9	4	6.7	0	0.0	0	0.0	3	12.0	1	8.3	0	0.0	2	13.3	0	0.0	0	0.0	2	8.0
11	1	1.7	0	0.0	0	0.0	1	4.0	0	0.0	0	0.0	1	6.7	0	0.0	0	0.0	0	0.0
12	4	6.7	0	0.0	0	0.0	1	4.0	3	25.0	0	0.0	0	0.0	1	6.7	0	0.0	3	12.0
13	1	1.7	0	0.0	0	0.0	0	0.0	1	8.3	0	0.0	0	0.0	0	0.0	0	0.0	1	4.0
14	2	3.3	0	0.0	0	0.0	0	0.0	1	8.3	1	50.0	1	6.7	0	0.0	0	0.0	1	4.0
17	1	1.7	0	0.0	0	0.0	0	0.0	1	8.3	0	0.0	0	0.0	0	0.0	0	0.0	1	4.0
Totale (Perc.)	60	100.0	2	100.0	19	100.0	25	100.0	12	100.0	2	100.0	15	100.0	15	100.0	5	100.0	25	100.0
S.17109W - Parto Mamme 0-14 anni - Marzo 2017
	Sesso		Fascia d'età										Area geografica
	Donna		18-24 anni		25-34 anni		35-44 anni		45-54 anni		55-64 anni		Nord Ovest		Nord Est		Centro		Sud e Isole
	abs	%	abs	%	abs	%	abs	%	abs	%	abs	%	abs	%	abs	%	abs	%	abs	%
Età quarto figlio:
1	2	20.0	0	0.0	1	33.3	1	20.0	0	0.0	0	0.0	0	0.0	2	50.0	0	0.0	0	0.0
3	2	20.0	0	0.0	1	33.3	1	20.0	0	0.0	0	0.0	1	50.0	0	0.0	0	0.0	1	25.0
4	1	10.0	0	0.0	1	33.3	0	0.0	0	0.0	0	0.0	0	0.0	0	0.0	0	0.0	1	25.0
5	1	10.0	0	0.0	0	0.0	1	20.0	0	0.0	0	0.0	0	0.0	1	25.0	0	0.0	0	0.0
6	2	20.0	0	0.0	0	0.0	2	40.0	0	0.0	0	0.0	1	50.0	0	0.0	0	0.0	1	25.0
8	1	10.0	0	0.0	0	0.0	0	0.0	1	50.0	0	0.0	0	0.0	1	25.0	0	0.0	0	0.0
11	1	10.0	0	0.0	0	0.0	0	0.0	1	50.0	0	0.0	0	0.0	0	0.0	0	0.0	1	25.0
Totale (Perc.)	10	100.0	0	0.0	3	100.0	5	100.0	2	100.0	0	0.0	2	100.0	4	100.0	0	0.0	4	100.0
S.17109W - Parto Mamme 0-14 anni - Marzo 2017
	Sesso		Fascia d'età										Area geografica
	Donna		18-24 anni		25-34 anni		35-44 anni		45-54 anni		55-64 anni		Nord Ovest		Nord Est		Centro		Sud e Isole
	abs	%	abs	%	abs	%	abs	%	abs	%	abs	%	abs	%	abs	%	abs	%	abs	%
Età quinto figlio:
2	2	66.7	0	0.0	0	0.0	2	66.7	0	0.0	0	0.0	0	0.0	1	100.0	0	0.0	1	100.0
4	1	33.3	0	0.0	0	0.0	1	33.3	0	0.0	0	0.0	1	100.0	0	0.0	0	0.0	0	0.0
Totale (Perc.)	3	100.0	0	0.0	0	0.0	3	100.0	0	0.0	0	0.0	1	100.0	1	100.0	0	0.0	1	100.0
S.17109W - Parto Mamme 0-14 anni - Marzo 2017
	Sesso		Fascia d'età										Area geografica
	Donna		18-24 anni		25-34 anni		35-44 anni		45-54 anni		55-64 anni		Nord Ovest		Nord Est		Centro		Sud e Isole
	abs	%	abs	%	abs	%	abs	%	abs	%	abs	%	abs	%	abs	%	abs	%	abs	%
Controllo età figli 0-14 anni
Si	424	100.0	15	100.0	173	100.0	183	100.0	47	100.0	6	100.0	122	100.0	77	100.0	82	100.0	143	100.0
No	0	0.0	0	0.0	0	0.0	0	0.0	0	0.0	0	0.0	0	0.0	0	0.0	0	0.0	0	0.0
Totale (Perc.)	424	100.0	15	100.0	173	100.0	183	100.0	47	100.0	6	100.0	122	100.0	77	100.0	82	100.0	143	100.0
